# Supplementary material for: Combined Inhibition of TGF-β1-Induced EMT and PD-L1 Silencing Re-Sensitizes Hepatocellular Carcinoma to Sorafenib Treatment
Source: J Clin Med. 2021 Apr 27;10(9):1889. doi: 10.3390/jcm10091889 (PMC8123871; doi:10.3390/jcm10091889)
Supplement: Supplementary file 1 [file jcm-10-01889-s001.zip]

Archive with 1 entries (1 files):
- jcm-1171724-supplementary.pdf
